# Supplementary material for: Back to the Wastes: The Potential of Agri-Food Residues for Extracting Valuable Plant Cell Wall Polysaccharides
Source: Int J Mol Sci. 2025 May 21;26(10):4942. doi: 10.3390/ijms26104942 (PMC12112314; doi:10.3390/ijms26104942)
Supplement: Supplementary file 1 [file ijms-26-04942-s001.zip]

Archive with 3 entries (3 files):
- ijms-3611596 Table S1.pdf
- ijms-3611596 Table S2.pdf
- ijms-3611596 Table S3.pdf
